# Supplementary material for: Taxonomic remarks about Semiclivina (Kult, 1947) new status, with description of Uroclivina subgen. n., and of two new species from South America (Coleoptera, Carabidae, Scaritinae, Clivinini)
Source: Zookeys. 2011 Oct 3;(132):33–50. doi: 10.3897/zookeys.132.1508 (PMC3208432; doi:10.3897/zookeys.132.1508)
Supplement: XML Treatment for Semiclivina [file zookeys.132.1508-treatment1.xml]

<!DOCTYPE tp:taxon-treatment
  PUBLIC "-//TaxonX//DTD Taxonomic Treatment Publishing DTD v0 20100105//EN" "tax-treatment-NSO.dtd">
<tp:taxon-treatment xmlns:tp="http://www.plazi.org/taxpub"><tp:treatment-meta><mixed-citation publication-type="journal"><person-group><name><surname>Dostal</surname><given-names>Alexander</given-names></name></person-group><article-title>Taxonomic remarks about 
                    <italic>Semiclivina</italic> (Kult, 1947) new status, with description of 
                    <italic>Uroclivina</italic> subgen. n., and of two new species from South America (Coleoptera, Carabidae, Scaritinae, Clivinini)</article-title><source>Zookeys</source><day>3</day><month>10</month><year>2011</year><volume>2011</volume><issue>132</issue><fpage>33</fpage><lpage>50</lpage><pub-id pub-id-type="doi">10.3897/zookeys.132.1508</pub-id></mixed-citation></tp:treatment-meta><tp:nomenclature><label>Genus</label><tp:taxon-name>
                            <tp:taxon-name-part taxon-name-part-type="genus">Semiclivina</tp:taxon-name-part>
                            <object-id xmlns:xlink="http://www.w3.org/1999/xlink" xlink:type="simple">http://species-id.net/wiki/Semiclivina</object-id>
                        </tp:taxon-name><tp:taxon-authority>Kult, 1947</tp:taxon-authority><tp:taxon-status xmlns:xlink="http://www.w3.org/1999/xlink" xlink:type="simple">stat. n.</tp:taxon-status><tp:nomenclature-citation-list><tp:nomenclature-citation><tp:taxon-name>Clivina</tp:taxon-name><comment> Subgenus <italic><tp:taxon-name>Semiclivina</tp:taxon-name></italic><xref ref-type="bibr" rid="B5">Kult 1947</xref>: 31–32; Reichardt 1977: 391; <xref ref-type="bibr" rid="B7">Nichols 1988a</xref>: 154; <xref ref-type="bibr" rid="B8">1988b</xref>: 91; <xref ref-type="bibr" rid="B2">Ball 2001</xref>: 136; <xref ref-type="bibr" rid="B6">Lorenz 2005</xref>: 145; <xref ref-type="bibr" rid="B1">Baehr 2008</xref>: 23; <xref ref-type="bibr" rid="B3">Bousquet 2009</xref>: 41.</comment></tp:nomenclature-citation></tp:nomenclature-citation-list></tp:nomenclature><tp:treatment-sec sec-type="Type Species"><title>Type Species.</title><p><italic><tp:taxon-name>Clivina dentipes</tp:taxon-name></italic> Dejaen, 1825, by original designation: <xref ref-type="bibr" rid="B5">Kult 1947</xref>: 31.</p><p>The genus <italic><tp:taxon-name>Semiclivina</tp:taxon-name></italic> (Kult, 1947) is readily recognized by the sculptured band of the proepisternum, extended more or less parallel to the proepisternal margin in the basal part of the proepisternum, curved inward in the anterior part, ended at the anterior end of the proepisternal-prosternal suture (<xref ref-type="fig" rid="F1">Fig. 1</xref>). This structure was differently interpreted by diverse authors (<xref ref-type="bibr" rid="B3">Bousquet 2009</xref>: 38) as furrow, ridge or carina or elongate striole (<xref ref-type="bibr" rid="B1">Baehr 2008</xref>: 23). In fact it is a slightly elevated band like structure consisting of <!--PageBreak-->very fine, regular transverse ridges. This sculptured band (<xref ref-type="bibr" rid="B3">Bousquet 2009</xref>: 38) is part of a stridulation organ in the sense of a pars stridens, whereas the corresponding plectrum is a fine, sharp longitudinal ridge, just above the distal part of the lower inner edge of the profemur (<xref ref-type="fig" rid="F2">Fig. 2</xref>). In some species the outer edge of the profemur is produced to a remarkable denticle, but this structure does not interact with the stridulation organ in any way. The function of this stridulation organ has not been observed so far.</p><fig id="F1" position="float" orientation="portrait"><label>Figure 1.</label><caption><p>Photograph of prothorax and base of metathorax of <italic><tp:taxon-name>Semiclivina</tp:taxon-name></italic> species; right lateral view, showing the stridulation ridge (arrow); Scale bar: 0,5 mm.</p></caption><graphic xmlns:xlink="http://www.w3.org/1999/xlink" xlink:href="ZooKeys-132-033-g001.jpg" position="float" orientation="portrait" xlink:type="simple"/></fig><fig id="F2" position="float" orientation="portrait"><label>Figure 2.</label><caption><p>Photograph of right leg, posterior view, of base of trochanter, femur, and base of tibia of <italic><tp:taxon-name>Semiclivina</tp:taxon-name></italic> species, showing stridulation ridge on inner side of profemur (arrow); Scale bar: 0,5 mm.</p></caption><graphic xmlns:xlink="http://www.w3.org/1999/xlink" xlink:href="ZooKeys-132-033-g002.jpg" position="float" orientation="portrait" xlink:type="simple"/></fig><p>This organ is not unique within the Tribe <tp:taxon-name>Clivinini</tp:taxon-name>: exactly the same structures (the stridulation ridge on proepisterna and the ridge on the distal part of the inner edge of the profemur) together with other features separates the ardistomine genus <italic><tp:taxon-name>Ardistomis</tp:taxon-name></italic> Putzeys, 1846 from <italic><tp:taxon-name>Semiardistomis</tp:taxon-name></italic> Kult, 1950, but it is unique within <italic><tp:taxon-name>Clivina</tp:taxon-name></italic> (sensu lato), forming a very isolated, distinct group, restricted to the western hemisphere and to a single species from Australia (New South Wales) described by <xref ref-type="bibr" rid="B1">Baehr 2008</xref>: 23–25. Within the tribe <tp:taxon-name>Clivinini</tp:taxon-name> no other genera than <italic><tp:taxon-name>Ardistomis</tp:taxon-name></italic> Putzeys, 1846 and <italic><tp:taxon-name>Semiclivina</tp:taxon-name></italic> (Kult, 1947) carry a stridulation organ on the proepisternum. Beside this, <italic><tp:taxon-name>Semiclivina</tp:taxon-name></italic> is characterized by a distal spine-like projection at the outer end of the mesotibia, which is small in some taxa, but clearly identifiable by the apical seta<!--PageBreak--> excentrically inserted, in contradiction to a tubercle, which carries the seta at the top of the tubercle (see also <xref ref-type="bibr" rid="B2">Ball 2001</xref>: 136, 140; <xref ref-type="bibr" rid="B3">Bousquet 2009</xref>: 41, 43); usually five setae in elytral interval 3 (including preapical puncture); elytral striae 1 to 5 free at base (between humeral channel and suture, the basal keel of some species and the flat tubercles at the end of intervals 2 to 5 do not limit this definition); profemur with a sometimes small dentiform projection at the outer edge toward apex; anal ventrite (abdominal sternum VII) with two marginal punctures at each side relatively close together. The species included in <italic><tp:taxon-name>Semiclivina</tp:taxon-name></italic> are listed in Bousquet (2009: 39–41), where the assignment of some species remains uncertain. It is most likely, that species not included in the subgen. n. <italic><tp:taxon-name>Uroclivina</tp:taxon-name></italic> comprise a more or less heterogeneous group which form a probably paraphyletic group, defined as <italic><tp:taxon-name>Semiclivina</tp:taxon-name></italic> (s. str.). This subgenus will be the objective of further investigations in the future.</p></tp:treatment-sec><ref-list><ref id="B5"><mixed-citation xmlns:xlink="http://www.w3.org/1999/xlink" xlink:type="simple"><person-group><name name-style="western"><surname>Kult</surname><given-names>K</given-names></name></person-group> (<year>1947</year>)<article-title> Treti studie o strevlicich tribu Clivini (Col.). The 3rd study to the knowledge of tribus Clivinini (Col., Carab.). (18<sup>th</sup> Contribution to the knowledge of Carabidae.) Acta Societatis Entomologicae Cechoslovakiae (Casopis Csl.</article-title><source>Spolecnosti Entomologicke) </source><volume>44</volume>(<issue>1–2</issue>): <fpage>26</fpage>-<lpage>37</lpage>.</mixed-citation></ref><ref id="B7"><mixed-citation xmlns:xlink="http://www.w3.org/1999/xlink" xlink:type="simple"><person-group><name name-style="western"><surname>Nichols</surname><given-names>SW</given-names></name></person-group> (<year>1988a</year>)<source> Systematics and biogeography of West indian Scaritinae (Coleoptera: Carabidae). PhD thesis, Ithaca, Cornell University: XIII + 393 pp.</source></mixed-citation></ref><ref id="B8"><mixed-citation xmlns:xlink="http://www.w3.org/1999/xlink" xlink:type="simple"><person-group><name name-style="western"><surname>Nichols</surname><given-names>SW</given-names></name></person-group> (<year>1988b</year>)<source> Kaleidoscopic Biogeography of West Indian Scaritinae (Coleoptera: Carabidae). In: Liebherr JK. Zoogeography of Caribbean insects. Comstock Associates, a division of Cornell University Press, Ithaca and London 1988: I–IX, 1–285.</source></mixed-citation></ref><ref id="B2"><mixed-citation xmlns:xlink="http://www.w3.org/1999/xlink" xlink:type="simple"><person-group><name name-style="western"><surname>Ball</surname><given-names>GE</given-names></name></person-group> (<year>2001</year>)<article-title> The subgenera of <italic>Clivina</italic> Latreille in the Western Hemisphere, and a Revision of Subgenus <italic>Antroforceps</italic> Barr (new status), with Notes about Evolutionary Aspects (Coleoptera: Carabidae: Clivinini). Spec. Publ. Japan Coleopt. Soc.</article-title><source>Osaka </source><volume>1</volume>: <fpage>129</fpage>-<lpage>156</lpage>.</mixed-citation></ref><ref id="B6"><mixed-citation xmlns:xlink="http://www.w3.org/1999/xlink" xlink:type="simple"><person-group><name name-style="western"><surname>Lorenz</surname><given-names>W</given-names></name></person-group> (<year>2005</year>)<source> Systematic list of extant ground beetles of the world (Insecta Coleoptera “Geadephaga”: Trachypachidae and Carabidae incl.</source><publisher-name>Paussinae, Cicindelinae, Rhysodinae), Second edition, typeset and printed by the author</publisher-name>, <publisher-loc>Tutzing</publisher-loc>, <lpage>530</lpage> pp.</mixed-citation></ref><ref id="B1"><mixed-citation xmlns:xlink="http://www.w3.org/1999/xlink" xlink:type="simple"><person-group><name name-style="western"><surname>Baehr</surname><given-names>M</given-names></name></person-group> (<year>2008</year>)<article-title> The Australian Clivinini 1. The genera <italic>Ancus</italic> Putzeys, <italic>Aspidoglossa</italic> Putzeys, <italic>Clivinarchus</italic> Sloane, <italic>Platysphyrus</italic> Sloane, <italic>Pseudoclivina</italic> Kult, <italic>Rhysocara</italic> Sloane, <italic>Syleter</italic> Andrewes, the subgenera <italic>Paraclivina</italic> Kult, <italic>Semiclivina</italic> Kult, and the <italic>atrata</italic>-, <italic>biplagiata</italic>-, <italic>brevicornis</italic>-, <italic>coronata</italic>-, <italic>coryzoides</italic>-, <italic>cribrosa</italic>-, <italic>debilis</italic>-, <italic>denticollis</italic>-, <italic>grandiceps</italic>-, <italic>incerta</italic>-, <italic>lobata</italic>-, <italic>obliquata</italic>-, <italic>obsoleta</italic>-, <italic>orbitalis</italic>-, <italic>planiceps</italic>-, <italic>sulcaticeps</italic>-, <italic>tranquebarica</italic>-, and <italic>wurargae</italic>-groups of the genus <italic>Clivina</italic> Latreille. With a note on a record of the genus <italic>Parathlibops</italic> Basilewsky (Scapterini) (Carabidae, Scaritinae).</article-title><source>Coleoptera </source><volume>12</volume>: <fpage>1</fpage>-<lpage>220</lpage>.</mixed-citation></ref><ref id="B3"><mixed-citation xmlns:xlink="http://www.w3.org/1999/xlink" xlink:type="simple"><person-group><name name-style="western"><surname>Bousquet</surname><given-names>Y</given-names></name></person-group> (<year>2009</year>)<article-title> Rediscovery of <italic>Clivina morio</italic> Dejaen with the description of <italic>Leucocara</italic>, a subgen. n. of <italic>Clivina</italic> Latreille (Coleoptera, Carabidae, Clivinini).</article-title><source>ZooKeys </source><volume>25</volume>: <fpage>37</fpage>-<lpage>48</lpage>. doi: <ext-link ext-link-type="uri" xlink:href="http://dx.doi.org/10.3897/zookeys.25.276" xlink:type="simple">10.3897/zookeys.25.276</ext-link></mixed-citation></ref></ref-list></tp:taxon-treatment>
