# Supplementary material for: Taxonomic remarks about Semiclivina (Kult, 1947) new status, with description of Uroclivina subgen. n., and of two new species from South America (Coleoptera, Carabidae, Scaritinae, Clivinini)
Source: Zookeys. 2011 Oct 3;(132):33–50. doi: 10.3897/zookeys.132.1508 (PMC3208432; doi:10.3897/zookeys.132.1508)
Supplement: XML Treatment for Uroclivina [file zookeys.132.1508-treatment2.xml]

<!DOCTYPE tp:taxon-treatment
  PUBLIC "-//TaxonX//DTD Taxonomic Treatment Publishing DTD v0 20100105//EN" "tax-treatment-NSO.dtd">
<tp:taxon-treatment xmlns:tp="http://www.plazi.org/taxpub"><tp:treatment-meta><mixed-citation publication-type="journal"><person-group><name><surname>Dostal</surname><given-names>Alexander</given-names></name></person-group><article-title>Taxonomic remarks about 
                    <italic>Semiclivina</italic> (Kult, 1947) new status, with description of 
                    <italic>Uroclivina</italic> subgen. n., and of two new species from South America (Coleoptera, Carabidae, Scaritinae, Clivinini)</article-title><source>Zookeys</source><day>3</day><month>10</month><year>2011</year><volume>2011</volume><issue>132</issue><fpage>33</fpage><lpage>50</lpage><pub-id pub-id-type="doi">10.3897/zookeys.132.1508</pub-id></mixed-citation></tp:treatment-meta><tp:nomenclature><label>Subgenus</label><tp:taxon-name>
                            <tp:taxon-name-part taxon-name-part-type="subgenus">Uroclivina</tp:taxon-name-part>
                            <object-id xmlns:xlink="http://www.w3.org/1999/xlink" xlink:type="simple">urn:lsid:zoobank.org:act:581B1ABC-14ED-4D8B-B216-7119CF90DCDC</object-id>
                        		<object-id xmlns:xlink="http://www.w3.org/1999/xlink" xlink:type="simple">http://species-id.net/wiki/Uroclivina</object-id>
                        </tp:taxon-name><tp:taxon-status xmlns:xlink="http://www.w3.org/1999/xlink" xlink:type="simple">subgen. n.</tp:taxon-status></tp:nomenclature><tp:treatment-sec sec-type="Type species"><title>Type species.</title><p><italic><tp:taxon-name>Semiclivina bergeri</tp:taxon-name></italic> sp. n., herewith by original designation; it is the most abundant species of this subgenus.</p></tp:treatment-sec><tp:treatment-sec sec-type="Etymology"><title>Etymology.</title><p>combination from the genus-name “<italic><tp:taxon-name>Clivina</tp:taxon-name></italic>” and the specific epithet “<italic>urophthalma</italic>”.</p></tp:treatment-sec><tp:treatment-sec sec-type="Recognition"><title>Recognition.</title><p>the species of this subgenus are characterized by the denticle of the posterior margin of the eye, the corresponding incision in the anterior margin of the pronotum at anterior angle and the sculptured band (stridulation organ) on the proepisterna, the latter is the most obvious character of the genus <italic><tp:taxon-name>Semiclivina</tp:taxon-name></italic>.</p></tp:treatment-sec><tp:treatment-sec sec-type="Description"><title>Description.</title><p><italic>Head</italic>: clypeus middle part slightly produced, separated from wings, anterior margin slightly concave, clypeus posteriorly separated from frons by a transverse furrow; posterior margin of eye with an acute dentiform tubercle (<xref ref-type="fig" rid="F3">Fig. 3a</xref>); antennal scape distally with a seta, antennomeres 1 and 2 without pubescence, antennomeres 3 to 11 densely pubescent and longer than wide; labrum 7-setose; penultimate palpomere of labial palpus bisetose. <italic>Pronotum</italic>: with a marginal seta at the end of the anterior fifth and a second one at hind angle; basal border fine, just above the peduncle, finely bordered between basis and hind angle, and from hind angle to markedly produced anterior angles, border in the anterior third broader, anterior margin with a<!--PageBreak--> sharp, narrow incision just beneath the front angles, corresponding with the tubercle at hind margin of eye (<xref ref-type="fig" rid="F3">Fig. 3b</xref>); middle furrow and front transverse furrow clearly impressed; proepisterna with a stridulation band. <italic>Elytra</italic>: scutellar puncture present, scutellar striole indistinct, marked as short furrow just beneath the suture, or not evident; elytral striae 1 to 5 free at base, means within the humeral denticle and suture; basis at the end of interval 1 to 5 sometimes with flat tubercles, which may join with transverse basal keel; elytral intervals distinctly punctured; interval 3 with 5 setiferous punctures. <italic>Legs</italic>: front femur with a sharp longitudinal stridulation ridge, just above the distal part of the lower inner edge of the profemur; mesotibia with a small distal spur. <italic>Abdomen</italic>: abdominal sterna IV to VI with a paramedian seta on each side, sterna V to VII with a basal transversal ridge; abdominal sternum VII with a pair of marginal setae on each side relatively close together, all abdominal sterna microsculptured.</p></tp:treatment-sec><tp:treatment-sec sec-type="Geographical distribution"><title>Geographical distribution.</title><p>The species are restricted to South America, ranging from French Guyana, southward through the Amazon Basin to southern Brazil, Paraguay, North and Central Argentina and most likely also Uruguay (no evidence from this country so far).</p><p><bold>Way of life</bold>. most specimens of <italic><tp:taxon-name>Clivina</tp:taxon-name></italic> (<italic>sensu lato</italic>) usually live near wet places or in swamps. Some species, like <italic><tp:taxon-name>Clivina fossor</tp:taxon-name></italic> (Linnaeus, 1758) are not bound to humid habitats. Most of the species are macropterous, capable of flight mostly during night, especially at temperatures above 25°C. Specimens of <italic><tp:taxon-name>Uroclivina</tp:taxon-name></italic> obviously live also close to humid habitats: they were collected at light and sometimes in extraordinary large series near rivers, lakes or other wet places.</p></tp:treatment-sec><tp:treatment-sec sec-type="Key to subgenera of Semiclivina and species of the Subgenus Uroclivina"><title>Key to subgenera of <italic><tp:taxon-name>Semiclivina</tp:taxon-name></italic> and species of the Subgenus <italic><tp:taxon-name>Uroclivina</tp:taxon-name></italic></title><table-wrap content-type="key" position="anchor" orientation="portrait"><table><tbody><tr><td rowspan="1" colspan="1">1</td><td rowspan="1" colspan="1">Posterior part of eye rounded, without denticle; pronotum without incision of the anterior margin </td><td rowspan="1" colspan="1">Subgenus <italic><tp:taxon-name>Semiclivina</tp:taxon-name></italic> (s. str.) Kult, 1947</td></tr><tr><td rowspan="1" colspan="1">–</td><td rowspan="1" colspan="1">Posterior part of eye extended to a sharp denticle; pronotum (<xref ref-type="fig" rid="F3">Fig. 3</xref>) with a sharp incision of the anterior margin <italic><tp:taxon-name>Uroclivina</tp:taxon-name></italic>, subgen. n.</td><td rowspan="1" colspan="1">2</td></tr><tr><td rowspan="1" colspan="1">2</td><td rowspan="1" colspan="1">Elytral base unbordered and without tubercles, except one beside the scutellar puncture </td><td rowspan="1" colspan="1">3</td></tr><tr><td rowspan="1" colspan="1">–</td><td rowspan="1" colspan="1">Elytral base bordered or with tubercles at the basal end of intervals 2, 3, 4 and 5</td><td rowspan="1" colspan="1">4</td></tr><tr><td rowspan="1" colspan="1">3</td><td rowspan="1" colspan="1">Abdominal sterna, especially sternum VII (anal ventrite) with gross isodiametric microsculpture, all without punctures; median lobe of aedeagus slender, rounded at apex, not markedly flattened laterally (<xref ref-type="fig" rid="F7">Fig. 7 a,b</xref>); distal spur at the outer edge of mesotibia short, about 1.5× as long as wide; punctuation of neck fine, punctures larger in the middle, nearly uninterrupted at middle; on average smaller species, length 4.2 mm; Brazil: Mato Grosso, Corumba</td><td rowspan="1" colspan="1"><italic><tp:taxon-name>Semiclivina (Uroclivina) urophthalmoides</tp:taxon-name></italic> (Kult, 1947)</td></tr><tr><td rowspan="1" colspan="1">–</td><td rowspan="1" colspan="1">Abdominal sterna with fine isodiametric microsculpture, without punctures (<xref ref-type="fig" rid="F4">Fig. 4a</xref>); median lobe of aedeagus flattened at apex to a sharp edge (<xref ref-type="fig" rid="F6">Fig. 6 a,b</xref>); distal spur at the outer edge of mesotibia longer, more than 2× as long as <!--PageBreak-->wide; punctuation of neck very fine, interrupted at middle; on average larger species, length 5.2–5.7 mm; Argentina, Brazil: Mato Grosso; one of the most abundant species in this area.</td><td rowspan="1" colspan="1"><italic><tp:taxon-name>Semiclivina (Uroclivina) bergeri</tp:taxon-name></italic> spec. nov. (= <italic>marquardti</italic> Van Emden, (museum label name), Argentina: Santa Fe)</td></tr><tr><td rowspan="1" colspan="1">4</td><td rowspan="1" colspan="1">Base of elytra not continuously bordered, but with flat tubercles at the basal end of intervals 3, 4, and 5, and a tubercle beside the scutellar puncture; anal ventrite with fine, slightly transverse mashes, without punctures (<xref ref-type="fig" rid="F4">Fig. 4d</xref>); pronotum slightly longer than wide (1.04×); smaller and slender species, body cylindriform, inner elytral intervals slightly convex; length 5.6 mm;</td><td rowspan="1" colspan="1"><italic><tp:taxon-name>Semiclivina (Uroclivina) urophthalma</tp:taxon-name></italic> (Putzeys, 1863)</td></tr><tr><td rowspan="1" colspan="1">–</td><td rowspan="1" colspan="1">Base of elytra bordered at least at the basal end of interval 4 and 5 and with a more or less confluent tubercle at the end of interval 3, and a tubercle beside the scutellar puncture; anal ventrite at least with fine punctures; body flattened, inner elytral intervals flat; species longer than 6 mm</td><td rowspan="1" colspan="1">5</td></tr><tr><td rowspan="1" colspan="1">5</td><td rowspan="1" colspan="1">Larger species, length 7.6 mm; pronotum as wide as long (1.05×); anal ventrite with slightly transverse mashes and an area with about 40–50 more gross punctures at each side (<xref ref-type="fig" rid="F4">Fig. 4c</xref>); Brazil: Bahia</td><td rowspan="1" colspan="1"><italic><tp:taxon-name>Semiclivina (Uroclivina) oxyomma</tp:taxon-name></italic> (Putzeys, 1868)</td></tr><tr><td rowspan="1" colspan="1">–</td><td rowspan="1" colspan="1">Smaller species, length 6.17–6.43 mm; anal ventrite with extremely fine, slightly transverse mashes and an area with about 10 to 15 fine and shallow punctures at each side(<xref ref-type="fig" rid="F4">Fig. 4b</xref>); French Guyana</td><td rowspan="1" colspan="1"><italic><tp:taxon-name>Semiclivina (Uroclivina) schmidi</tp:taxon-name></italic> sp. n.</td></tr></tbody></table></table-wrap></tp:treatment-sec><tp:treatment-sec><!--Section generated to contain objects referenced in tp:taxon-treatment.--><fig id="F3" position="float" orientation="portrait"><label>Figure 3.</label><caption><p>Photograph of head and anterior portion of pronotum, dorsal view, of <italic><tp:taxon-name>Semiclivina bergeri</tp:taxon-name></italic> new species, Holotype, showing <bold>a</bold> tubercle at posterior margin of eye <bold>b</bold> incision of anterior margin of pronotum; Scale bar: 0,5 mm.</p></caption><graphic xmlns:xlink="http://www.w3.org/1999/xlink" xlink:href="ZooKeys-132-033-g003.jpg" position="float" orientation="portrait" xlink:type="simple"/></fig><fig id="F7" position="float" orientation="portrait"><label>Figure 7.</label><caption><p>Line drawings of aedeagus of <italic><tp:taxon-name>Semiclivina urophthalmoides</tp:taxon-name></italic> (Kult, 1947), holotype <bold>a</bold> median lobe, left lateral view <bold>b</bold> median lobe, apical portion, dorsal aspect <bold>c</bold> and <bold>d</bold> left and right paramere, respectively, ventral view; Scale bar = 1 mm.</p></caption><graphic xmlns:xlink="http://www.w3.org/1999/xlink" xlink:href="ZooKeys-132-033-g007.jpg" position="float" orientation="portrait" xlink:type="simple"/></fig><fig id="F4" position="float" orientation="portrait"><label>Figure 4.</label><caption><p>Photograph of abdominal sterna IV-VII, ventral view, of <bold>a</bold> <italic><tp:taxon-name>Semiclivina bergeri</tp:taxon-name></italic>, sp. n., Holotype <bold>b</bold> <italic><tp:taxon-name>Semiclivina schmidi</tp:taxon-name></italic> sp. n., Holotype <bold>c</bold> <italic><tp:taxon-name>Semiclivina oxyomma</tp:taxon-name></italic> (Putzeys) <bold>d</bold> <italic><tp:taxon-name>Semiclivina urophthalma</tp:taxon-name></italic>(Putzeys); Scale bars: 0,5 mm.</p></caption><graphic xmlns:xlink="http://www.w3.org/1999/xlink" xlink:href="ZooKeys-132-033-g004.jpg" position="float" orientation="portrait" xlink:type="simple"/></fig><fig id="F6" position="float" orientation="portrait"><label>Figure 6.</label><caption><p>Line drawings of genitalia of <italic><tp:taxon-name>Semiclivina bergeri</tp:taxon-name></italic> sp. n. <bold>a-d</bold> holotype- <bold>a</bold> median lobe, left lateral view <bold>b</bold> median lobe, apical portion, dorsal aspect <bold>c</bold> and <bold>d</bold> left and right paramere, respectively, ventral view <bold>e-f</bold> paratype, ovipositor left stylomere <bold>e</bold> lateral aspect <bold>f</bold> medial aspect. Scale bar = 1 mm.</p></caption><graphic xmlns:xlink="http://www.w3.org/1999/xlink" xlink:href="ZooKeys-132-033-g006.jpg" position="float" orientation="portrait" xlink:type="simple"/></fig></tp:treatment-sec></tp:taxon-treatment>
