# Supplementary material for: Taxonomic remarks about Semiclivina (Kult, 1947) new status, with description of Uroclivina subgen. n., and of two new species from South America (Coleoptera, Carabidae, Scaritinae, Clivinini)
Source: Zookeys. 2011 Oct 3;(132):33–50. doi: 10.3897/zookeys.132.1508 (PMC3208432; doi:10.3897/zookeys.132.1508)
Supplement: XML Treatment for Semiclivina (Uroclivina) bergeri [file zookeys.132.1508-treatment3.xml]

<!DOCTYPE tp:taxon-treatment
  PUBLIC "-//TaxonX//DTD Taxonomic Treatment Publishing DTD v0 20100105//EN" "tax-treatment-NSO.dtd">
<tp:taxon-treatment xmlns:tp="http://www.plazi.org/taxpub"><tp:treatment-meta><mixed-citation publication-type="journal"><person-group><name><surname>Dostal</surname><given-names>Alexander</given-names></name></person-group><article-title>Taxonomic remarks about 
                    <italic>Semiclivina</italic> (Kult, 1947) new status, with description of 
                    <italic>Uroclivina</italic> subgen. n., and of two new species from South America (Coleoptera, Carabidae, Scaritinae, Clivinini)</article-title><source>Zookeys</source><day>3</day><month>10</month><year>2011</year><volume>2011</volume><issue>132</issue><fpage>33</fpage><lpage>50</lpage><pub-id pub-id-type="doi">10.3897/zookeys.132.1508</pub-id></mixed-citation></tp:treatment-meta><tp:nomenclature><tp:taxon-name>
                            <tp:taxon-name-part taxon-name-part-type="genus">Semiclivina</tp:taxon-name-part>
                            <tp:taxon-name-part taxon-name-part-type="subgenus"> (Uroclivina) </tp:taxon-name-part>
                            <tp:taxon-name-part taxon-name-part-type="species">bergeri</tp:taxon-name-part>
                            <object-id xmlns:xlink="http://www.w3.org/1999/xlink" xlink:type="simple">urn:lsid:zoobank.org:act:C60E1149-8355-456A-BDB5-62634D6B028D</object-id>
                        		<object-id xmlns:xlink="http://www.w3.org/1999/xlink" xlink:type="simple">http://species-id.net/wiki/Semiclivina_(Uroclivina)_bergeri</object-id>
                        </tp:taxon-name><tp:taxon-status xmlns:xlink="http://www.w3.org/1999/xlink" xlink:type="simple">sp. n.</tp:taxon-status><xref ref-type="fig" rid="F3">Fig. 3</xref><xref ref-type="fig" rid="F4">4a</xref><xref ref-type="fig" rid="F5">5</xref><xref ref-type="fig" rid="F6">6</xref><tp:nomenclature-citation-list><tp:nomenclature-citation><tp:taxon-name>Clivina (Semiclivina) marquardti</tp:taxon-name><comment><xref ref-type="bibr" rid="B11">Van Emden 1949</xref>: 861–863, museum label name</comment></tp:nomenclature-citation></tp:nomenclature-citation-list></tp:nomenclature><tp:treatment-sec sec-type="Specific epithet"><title>Specific epithet.</title><p>Latinized noun, genitive case, an eponym based on the surname of my friend and partner, Helmut Berger jun., who organizes and joins me in my entomological excursions all over the world.</p></tp:treatment-sec><tp:treatment-sec sec-type="Recognition"><title>Recognition.</title><p>A typical <italic><tp:taxon-name>Uroclivina</tp:taxon-name></italic> – species with basal border of elytra without a keel, elytral stria 1 in the basal part closely joining suture; abdominal sterna without punctuation, but with distinct microsculpture, median lobe of aedeagus flattened, blade-like.</p></tp:treatment-sec><tp:treatment-sec sec-type="Description"><title>Description.</title><p><italic>Color</italic>: mature individuals are unicolorous dark brown to piceous, with annexes lighter, reddish-brown, immature ones are all variations lighter up to light yellow-brown, usually all stages are met within a population. <italic>Microsculpture</italic>: glossy, pronotum and elytra with a fine, sometimes barely visible, more or less isodiametric<!--PageBreak--> microsculpture, but still glossy <italic>Head</italic> (<xref ref-type="fig" rid="F3">Fig. 3</xref>): middle part of clypeus more produced than lateral wings, anterior margin slightly concave, bordered, wings unbordered; preocular area finely bordered; upper surface of clypeus glossy without microsculpture, except microscopic fine punctures; clypeus divided from frons by a transverse furrow; longitudinal sulci broad, ground microreticulate, bearing a seta at basal level of clypeus on each side; frons glossy, with a very shallow central foveola; above supraorbital setae with a broad ridge, medially bordering a small longitudinal reticulate groove; neck finely punctuate, interrupted at middle; posterior margin of eye with the characteristic tubercle. <italic>Pronotum</italic>: convex, disc somewhat flattened, about as wide as long (range 0,88x to 1,04x, see <xref ref-type="table" rid="T1">Table 1</xref>); surface glossy, but with fine microreticulation, fine transverse wrinkles in the basal two thirds, declivity at base with transverse wrinkles more dense and distinctly shagreened; anterior angles strongly produced forward, mediad with a sharp and narrow incision, which corresponds to the postorbital tubercle. <italic>Elytra</italic>: about twice long as wide (range: 1.93× – 2.11×, see <xref ref-type="table" rid="T1">Table 1</xref>); subparallel, convex at <!--PageBreak--><!--PageBreak-->sides, disc somewhat flattened, glossy, with very fine microreticulation; elytral striae distinctly engraved from base to apex, with gross punctures at base which become finer towards apex; 7<sup>th</sup> and 8<sup>th</sup> interval narrowed at base and sometimes elevated to a keel; first elytral stria bending inwards towards suture at base, from the second sixt<!--PageBreak-->h onwards it continues parallel to suture up to the apex. <italic>Legs</italic>: fore-tibia 4 dentate, the proximal one very small, triangular, upper surface distinctly sulcate; mesotibia with a small distal spur on the upper edge, which is about two times longer than wide. <italic>Abdominal sterna</italic> (<xref ref-type="fig" rid="F4">Fig. 4a</xref>): IV to VI finely transversally microreticulate, isodiametric at sides, VII completely isodiametrically microsculptured, with 2 pairs of marginal setae in both sexes, relatively close together. <italic>Male genitalia</italic> (<xref ref-type="fig" rid="F6">Fig. 6a-d</xref>): median lobe blade-like flattened, apex spatulate; parameres long and slender, left one about twice as broad as the right one, with 2 setae at apex, right one with an apical fringe of about 10 setae. <italic>Female genitalia</italic>: stylus tall, slender, bent inwards, apex acute, lateral with one big seta, ventral with 4 smaller setae (<xref ref-type="fig" rid="F6">Fig. 6e-f</xref>).</p><table-wrap id="T1" position="float" orientation="portrait"><label>Table 1.</label><caption><p>Descriptive statistics for <italic><tp:taxon-name>Semiclivina</tp:taxon-name></italic> (<italic><tp:taxon-name>Uroclivina</tp:taxon-name></italic>) bergeri spec. nov. from the population sample south of Corrientes, Argentina (N = 114).</p></caption><table><tbody><tr><td rowspan="1" colspan="1"/><td rowspan="1" colspan="1"><bold>P-LW</bold></td><td rowspan="1" colspan="1"><bold>E-LW</bold></td><td rowspan="1" colspan="1"><bold>L (mm)</bold></td><td rowspan="1" colspan="1"><bold>W (mm)</bold></td><td rowspan="1" colspan="1"><bold>PL (mm)</bold></td><td rowspan="1" colspan="1"><bold>PW (mm)</bold></td><td rowspan="1" colspan="1"><bold>Dl</bold></td><td rowspan="1" colspan="1"><bold>Dr</bold></td></tr><tr><td rowspan="1" colspan="1"><bold>Min</bold></td><td rowspan="1" colspan="1">0.88</td><td rowspan="1" colspan="1">1.93</td><td rowspan="1" colspan="1">4.49</td><td rowspan="1" colspan="1">1.22</td><td rowspan="1" colspan="1">1.07</td><td rowspan="1" colspan="1">1.11</td><td rowspan="1" colspan="1">5.00</td><td rowspan="1" colspan="1">5.00</td></tr><tr><td rowspan="1" colspan="1"><bold>Max</bold></td><td rowspan="1" colspan="1">1.04</td><td rowspan="1" colspan="1">2.11</td><td rowspan="1" colspan="1">6.32</td><td rowspan="1" colspan="1">1.68</td><td rowspan="1" colspan="1">1.53</td><td rowspan="1" colspan="1">1.59</td><td rowspan="1" colspan="1">5.00</td><td rowspan="1" colspan="1">5.00</td></tr><tr><td rowspan="1" colspan="1"><bold>Mean</bold></td><td rowspan="1" colspan="1">0.97</td><td rowspan="1" colspan="1">2.01</td><td rowspan="1" colspan="1">5.41</td><td rowspan="1" colspan="1">1.44</td><td rowspan="1" colspan="1">1.28</td><td rowspan="1" colspan="1">1.33</td><td rowspan="1" colspan="1">5.00</td><td rowspan="1" colspan="1">5.00</td></tr><tr><td rowspan="1" colspan="1"><bold>SD</bold></td><td rowspan="1" colspan="1">0.03</td><td rowspan="1" colspan="1">0.04</td><td rowspan="1" colspan="1">0.35</td><td rowspan="1" colspan="1">0.09</td><td rowspan="1" colspan="1">0.09</td><td rowspan="1" colspan="1">0.09</td><td rowspan="1" colspan="1">0.00</td><td rowspan="1" colspan="1">0.00</td></tr><tr><td rowspan="1" colspan="1"><bold>Holotype</bold></td><td rowspan="1" colspan="1">0.95</td><td rowspan="1" colspan="1">2.04</td><td rowspan="1" colspan="1">5.25</td><td rowspan="1" colspan="1">1.38</td><td rowspan="1" colspan="1">1.22</td><td rowspan="1" colspan="1">1.29</td><td rowspan="1" colspan="1">5</td><td rowspan="1" colspan="1">5</td></tr></tbody></table></table-wrap><fig id="F3" position="float" orientation="portrait"><label>Figure 3.</label><caption><p>Photograph of head and anterior portion of pronotum, dorsal view, of <italic><tp:taxon-name>Semiclivina bergeri</tp:taxon-name></italic> new species, Holotype, showing <bold>a</bold> tubercle at posterior margin of eye <bold>b</bold> incision of anterior margin of pronotum; Scale bar: 0,5 mm.</p></caption><graphic xmlns:xlink="http://www.w3.org/1999/xlink" xlink:href="ZooKeys-132-033-g003.jpg" position="float" orientation="portrait" xlink:type="simple"/></fig><fig id="F4" position="float" orientation="portrait"><label>Figure 4.</label><caption><p>Photograph of abdominal sterna IV-VII, ventral view, of <bold>a</bold> <italic><tp:taxon-name>Semiclivina bergeri</tp:taxon-name></italic>, sp. n., Holotype <bold>b</bold> <italic><tp:taxon-name>Semiclivina schmidi</tp:taxon-name></italic> sp. n., Holotype <bold>c</bold> <italic><tp:taxon-name>Semiclivina oxyomma</tp:taxon-name></italic> (Putzeys) <bold>d</bold> <italic><tp:taxon-name>Semiclivina urophthalma</tp:taxon-name></italic>(Putzeys); Scale bars: 0,5 mm.</p></caption><graphic xmlns:xlink="http://www.w3.org/1999/xlink" xlink:href="ZooKeys-132-033-g004.jpg" position="float" orientation="portrait" xlink:type="simple"/></fig><fig id="F5" position="float" orientation="portrait"><label>Figure 5.</label><caption><p>Photograph of habitus of holotype of <italic><tp:taxon-name>Semiclivina bergeri</tp:taxon-name></italic>sp. n., dorsal view; Scale bar: 2 mm.</p></caption><graphic xmlns:xlink="http://www.w3.org/1999/xlink" xlink:href="ZooKeys-132-033-g005.jpg" position="float" orientation="portrait" xlink:type="simple"/></fig><fig id="F6" position="float" orientation="portrait"><label>Figure 6.</label><caption><p>Line drawings of genitalia of <italic><tp:taxon-name>Semiclivina bergeri</tp:taxon-name></italic> sp. n. <bold>a-d</bold> holotype- <bold>a</bold> median lobe, left lateral view <bold>b</bold> median lobe, apical portion, dorsal aspect <bold>c</bold> and <bold>d</bold> left and right paramere, respectively, ventral view <bold>e-f</bold> paratype, ovipositor left stylomere <bold>e</bold> lateral aspect <bold>f</bold> medial aspect. Scale bar = 1 mm.</p></caption><graphic xmlns:xlink="http://www.w3.org/1999/xlink" xlink:href="ZooKeys-132-033-g006.jpg" position="float" orientation="portrait" xlink:type="simple"/></fig></tp:treatment-sec><tp:treatment-sec sec-type="Measurements"><title>Measurements.</title><p>see <xref ref-type="table" rid="T1">Table 1</xref>; length 4.49–6.32 mm, width 1.22–1.68 mm</p><p><bold>Geographical distribution</bold>. The range of this species extends from the Mato Grosso of Brazil southward to Paraguay and Argentina.</p></tp:treatment-sec><tp:treatment-sec sec-type="Material examined"><title>Material examined.</title><p><italic>Holotype</italic>: ♂, Argentina NE, S of Corrientes, River Parana, 16. 01. 2009, leg. M.</p><p>Snizek, (CDW). 4247 <italic>Paratypes</italic>: <bold>Argentina:</bold> 2 Ex., Argentine Republic, Villa Ana, F.C.S. Fe, December 1924, K.J. Hayward, Paratype Clivina marquardti Van Emden, (CDW); 1 Ex., dtto, January 1926, (CDW); 1 ♀, dtto, December 1925, at light, (CDW); 1 ♂, Argentine, Prov. Corrientes, zw. Lago Ibera &amp; Santo Tome, 26. 09. 1997, (CDW); 84 ♂, 69 ♀, 4046 Ex, Argentina NE, S of Corrientes, River Parana, 16. 01. 2009, leg. M. Snizek, (CBP, CDW, CBM, NMW); 1 ♂, 1 ♀, Argentina, NC, Gran Chaco, Salada riv., S of Macapilo (SE Salta), 20.01.2009, leg. M. Snizek, (CDW); 3 ♂, 3 ♀, Argentina NW, Salta prov., Chicoana riv., El Carril, 28.01.2009, leg. M. Snizek, (CDW); 6 ♂, 8 ♀, Argentina NW, Salta prov., Andes mts., N of Cachi, 2600 m, 25. 01. 2009, leg. M. Snizek, (CDW); 8 ♂, 5 ♀, Argentina N, S of Salta (50 km), E of Coronel Moldes, 23. 01. 2009, leg. M. Snizek, (CDW); 1 Ex., S-Amerika: Argentinia, Prov. Entre Rios/Dept Colon, 5.-10.II.1989, leg. Liebig, (CBM); <bold>Brazil:</bold> 2 ♂, 1 ♀, Corumba, Matt. Grosso, Cl. urophthalmoides Kult, Paratypes (CDW); 3 ♂, Corumba, Matt. Grosso, Cl. urophthalmoides Kult, (CDW); <bold>Paraguay:</bold> 2 Ex. Paraguay, S. Antonio, (CDW); 1 ♂ Paraguay, Prov. Pres Hayes, Buffalo Bill, 23.16S 58.54W 108 m, 01.12.2010 Sv. Bily leg., (CDW); 2 Ex., Paraguay Asuncion, 2.X.1991, (CBM).</p></tp:treatment-sec><ref-list><ref id="B11"><mixed-citation xmlns:xlink="http://www.w3.org/1999/xlink" xlink:type="simple"><person-group><name name-style="western"><surname>Van Emden</surname><given-names>FI</given-names></name></person-group> (<year>1949</year>)<article-title> New and little-known neotropical Carabidae.</article-title><source>The Annals and Magazine of Natural History, Zoology, </source><volume>12</volume> (<issue>2</issue>): <fpage>861</fpage>-<lpage>893</lpage>.</mixed-citation></ref></ref-list></tp:taxon-treatment>
