# Supplementary material for: Taxonomic remarks about Semiclivina (Kult, 1947) new status, with description of Uroclivina subgen. n., and of two new species from South America (Coleoptera, Carabidae, Scaritinae, Clivinini)
Source: Zookeys. 2011 Oct 3;(132):33–50. doi: 10.3897/zookeys.132.1508 (PMC3208432; doi:10.3897/zookeys.132.1508)
Supplement: XML Treatment for Semiclivina (Uroclivina) schmidi [file zookeys.132.1508-treatment4.xml]

<!DOCTYPE tp:taxon-treatment
  PUBLIC "-//TaxonX//DTD Taxonomic Treatment Publishing DTD v0 20100105//EN" "tax-treatment-NSO.dtd">
<tp:taxon-treatment xmlns:tp="http://www.plazi.org/taxpub"><tp:treatment-meta><mixed-citation publication-type="journal"><person-group><name><surname>Dostal</surname><given-names>Alexander</given-names></name></person-group><article-title>Taxonomic remarks about 
                    <italic>Semiclivina</italic> (Kult, 1947) new status, with description of 
                    <italic>Uroclivina</italic> subgen. n., and of two new species from South America (Coleoptera, Carabidae, Scaritinae, Clivinini)</article-title><source>Zookeys</source><day>3</day><month>10</month><year>2011</year><volume>2011</volume><issue>132</issue><fpage>33</fpage><lpage>50</lpage><pub-id pub-id-type="doi">10.3897/zookeys.132.1508</pub-id></mixed-citation></tp:treatment-meta><tp:nomenclature><tp:taxon-name>
                            <tp:taxon-name-part taxon-name-part-type="genus">Semiclivina</tp:taxon-name-part>
                            <tp:taxon-name-part taxon-name-part-type="subgenus"> (Uroclivina) </tp:taxon-name-part>
                            <tp:taxon-name-part taxon-name-part-type="species">schmidi</tp:taxon-name-part>
                            <object-id xmlns:xlink="http://www.w3.org/1999/xlink" xlink:type="simple">urn:lsid:zoobank.org:act:2BB78AC8-BC09-4F3C-885F-1894BF971101</object-id>
                     			  <object-id xmlns:xlink="http://www.w3.org/1999/xlink" xlink:type="simple">http://species-id.net/wiki/Semiclivina_(Uroclivina)_schmidi</object-id>
                        </tp:taxon-name><tp:taxon-status xmlns:xlink="http://www.w3.org/1999/xlink" xlink:type="simple">sp. n.</tp:taxon-status><xref ref-type="fig" rid="F4">Fig. 4b</xref><xref ref-type="fig" rid="F8">8</xref><xref ref-type="fig" rid="F9">9</xref></tp:nomenclature><tp:treatment-sec sec-type="Specific epithet"><title>Specific epithet.</title><p>Latinized noun, genitive case, an eponym based on the surname of the collector of this species, my colleague and friend Herbert Schmid.</p></tp:treatment-sec><tp:treatment-sec sec-type="Recognition"><title>Recognition.</title><p>a typical <italic><tp:taxon-name>Uroclivina</tp:taxon-name></italic> – species with base of elytra with a keel at the end of intervals 3 to 5; elytral stria 1 extended parallel to suture, not joined to suture near base; abdominal sterna with very fine, transverse microreticulation and a group of shallow punctures at sides; median lobe of aedeagus flattened, blade-like.</p></tp:treatment-sec><tp:treatment-sec sec-type="Description"><title>Description.</title><p><italic>Color</italic>: both individuals are immature and lighter reddish-brown; it is most likely that mature individuals are unicolorous dark brown to piceous, with annexes lighter, reddish-brown. <italic>Microsculpture</italic>: frons, pronotum and elytra with a fine, sometimes barely visible, more or less isodiametric microsculpture, but surface glossy. <italic>Head</italic>: middle part of clypeus more produced than lateral wings, anterior margin slightly concave, bordered, wings unbordered, preocular area finely bordered; upper surface of clypeus glossy without microsculpture, except microscopic fine punctures; divided from frons by a transverse furrow; longitudinal sulci broad, surface microreticulate, bearing a seta at basal level of clypeus on each side; frons glossy, but with fine, sometimes indistinct microreticulation, with a very shallow central foveola; above supraorbital setae with a broad ridge, medially bordering a small longitudinal groove, in this area the microreticulation more distinct; neck finely punctate, interrupted at middle in the holotype, not interrupted in the paratype; posterior margin of eye with the characteristic tubercle. <italic>Prothorax</italic>: convex, disc somewhat flattened, about as wide as long (0.97x, see <xref ref-type="table" rid="T2">Table 2</xref>); surface glossy, but with fine microreticulation, fine transverse wrinkles in the basal two thirds, declivity at base with transverse wrinkles more dense and more distinctly shagreened; anterior angles markedly produced forward, mediad with a sharp and narrow incision, which corresponds to the postorbital tubercle. <italic>Elytra</italic>: about twice long as wide (range: 1.94× – 1.98×, see <xref ref-type="table" rid="T2">Table 2</xref>); subparallel, convex, broadest in the apical third, glossy, with very fine, barely visible microreticulation; elytral striae distinctly engraved from base to apex, with gross punctures at base which become finer towards apex; 6<sup>th</sup> to 8<sup>th</sup> interval narrowed at base and elevated as a keel; first stria elytral extended more or less parallel to suture, not bent inward toward suture at base; a fine, scutellar keel extended from the basal tubercle at the end of the second interval obliquely posteriorly to suture. <italic>Legs</italic>: fore-tibia 4 dentate, the proximal dentiform projection very small, triangular, upper surface indistinctly sulcate; profemur with a sharp denticle at the proximal end of the outer edge; mesotibia with a small distal spur on the upper edge, which is about two times longer than wide.</p><table-wrap id="T2" position="float" orientation="portrait"><label>Table 2.</label><caption><p>Measurements of <italic><tp:taxon-name>Semiclivina (Uroclivina) schmidi</tp:taxon-name></italic> sp. n.</p></caption><table><tbody><tr><td rowspan="1" colspan="1"/><td rowspan="1" colspan="1"><bold>P-LW</bold></td><td rowspan="1" colspan="1"><bold>E-LW</bold></td><td rowspan="1" colspan="1"><bold>L (mm)</bold></td><td rowspan="1" colspan="1"><bold>W (mm)</bold></td><td rowspan="1" colspan="1"><bold>PL (mm)</bold></td><td rowspan="1" colspan="1"><bold>PW (mm)</bold></td><td rowspan="1" colspan="1"><bold>Dl</bold></td><td rowspan="1" colspan="1"><bold>Dr</bold></td></tr><tr><td rowspan="1" colspan="1"><bold>Holotype male</bold></td><td rowspan="1" colspan="1">0.97</td><td rowspan="1" colspan="1">1.94</td><td rowspan="1" colspan="1">6.17</td><td rowspan="1" colspan="1">1.58</td><td rowspan="1" colspan="1">1.48</td><td rowspan="1" colspan="1">1.53</td><td rowspan="1" colspan="1">5.00</td><td rowspan="1" colspan="1">5.00</td></tr><tr><td rowspan="1" colspan="1"><bold>Paratype female</bold></td><td rowspan="1" colspan="1">0.97</td><td rowspan="1" colspan="1">1.98</td><td rowspan="1" colspan="1">6.43</td><td rowspan="1" colspan="1">1.68</td><td rowspan="1" colspan="1">1.56</td><td rowspan="1" colspan="1">1.61</td><td rowspan="1" colspan="1">5.00</td><td rowspan="1" colspan="1">5.00</td></tr></tbody></table></table-wrap><p><italic><tp:taxon-name>Abdominal sterna</tp:taxon-name></italic>: abdominal sterna IV to VII very finely transversally microreticulate, mesh pattern isodiametric at sides, abdominal sternum VII with a group of about<!--PageBreak--><!--PageBreak--> 10 fine and shallow punctures on each side, and with 2 pairs of marginal setae in both sexes, relatively close together. <italic><tp:taxon-name>Male genitalia</tp:taxon-name></italic> (<xref ref-type="fig" rid="F9">Fig. 9 a-c</xref>): median lobe blade-like flattened, apex spatulate; parameres long and slender, left one about twice as broad as the right one, with 7 setae at apical margin, right one with a apical fringe of about 10 setae. <italic><tp:taxon-name>Female genitalia, ovipositor</tp:taxon-name></italic>: stylus long, slender, bent inwards, apex acute (<xref ref-type="fig" rid="F9">Fig. 9 d-e</xref>).</p><fig id="F7" position="float" orientation="portrait"><label>Figure 7.</label><caption><p>Line drawings of aedeagus of <italic><tp:taxon-name>Semiclivina urophthalmoides</tp:taxon-name></italic> (Kult, 1947), holotype <bold>a</bold> median lobe, left lateral view <bold>b</bold> median lobe, apical portion, dorsal aspect <bold>c</bold> and <bold>d</bold> left and right paramere, respectively, ventral view; Scale bar = 1 mm.</p></caption><graphic xmlns:xlink="http://www.w3.org/1999/xlink" xlink:href="ZooKeys-132-033-g007.jpg" position="float" orientation="portrait" xlink:type="simple"/></fig><fig id="F8" position="float" orientation="portrait"><label>Figure 8.</label><caption><p>Photograph of habitus of the holotype of <italic><tp:taxon-name>Semiclivina schmidi</tp:taxon-name></italic> sp. n., dorsal view; Scale bar: 2 mm.</p></caption><graphic xmlns:xlink="http://www.w3.org/1999/xlink" xlink:href="ZooKeys-132-033-g008.jpg" position="float" orientation="portrait" xlink:type="simple"/></fig><fig id="F9" position="float" orientation="portrait"><label>Figure 9.</label><caption><p>Line drawings of genitalia of <italic><tp:taxon-name>Semiclivina schmidi</tp:taxon-name></italic> sp. n. <bold>a-c</bold> holotype, aedeagus <bold>a</bold> median lobe, left lateral view <bold>b</bold> and <bold>c</bold> left and right paramere, respectively, ventral view <bold>d-e</bold> paratype,ovipositor <bold>d</bold> left stylomere, lateral aspect <bold>e</bold> medial aspect. Scale bar = 1 mm.</p></caption><graphic xmlns:xlink="http://www.w3.org/1999/xlink" xlink:href="ZooKeys-132-033-g009.jpg" position="float" orientation="portrait" xlink:type="simple"/></fig></tp:treatment-sec><tp:treatment-sec sec-type="Measurements"><title>Measurements.</title><p>see <xref ref-type="table" rid="T2">Table 2</xref>; length 6.17–6.43 mm, width 1.58–1.68 mm.</p></tp:treatment-sec><tp:treatment-sec sec-type="Geographical distribution"><title>Geographical distribution.</title><p>known only from French Guyana</p></tp:treatment-sec><tp:treatment-sec sec-type="Material examined"><title>Material examined.</title><p><italic>Holotype</italic>: ♂, Fr. Guyana, Mt. Singes, 01.08.2007, leg. Herbert Schmid, (CDW); Paratype: 1 ♀, same dates as Holotype, (CWD).</p></tp:treatment-sec><tp:treatment-sec><!--Section generated to contain objects referenced in tp:taxon-treatment.--><fig id="F4" position="float" orientation="portrait"><label>Figure 4.</label><caption><p>Photograph of abdominal sterna IV-VII, ventral view, of <bold>a</bold> <italic><tp:taxon-name>Semiclivina bergeri</tp:taxon-name></italic>, sp. n., Holotype <bold>b</bold> <italic><tp:taxon-name>Semiclivina schmidi</tp:taxon-name></italic> sp. n., Holotype <bold>c</bold> <italic><tp:taxon-name>Semiclivina oxyomma</tp:taxon-name></italic> (Putzeys) <bold>d</bold> <italic><tp:taxon-name>Semiclivina urophthalma</tp:taxon-name></italic>(Putzeys); Scale bars: 0,5 mm.</p></caption><graphic xmlns:xlink="http://www.w3.org/1999/xlink" xlink:href="ZooKeys-132-033-g004.jpg" position="float" orientation="portrait" xlink:type="simple"/></fig></tp:treatment-sec></tp:taxon-treatment>
