# Supplementary material for: Taxonomic remarks about Semiclivina (Kult, 1947) new status, with description of Uroclivina subgen. n., and of two new species from South America (Coleoptera, Carabidae, Scaritinae, Clivinini)
Source: Zookeys. 2011 Oct 3;(132):33–50. doi: 10.3897/zookeys.132.1508 (PMC3208432; doi:10.3897/zookeys.132.1508)
Supplement: XML Treatment for Semiclivina (Uroclivina) urophthalmoides [file zookeys.132.1508-treatment5.xml]

<!DOCTYPE tp:taxon-treatment
  PUBLIC "-//TaxonX//DTD Taxonomic Treatment Publishing DTD v0 20100105//EN" "tax-treatment-NSO.dtd">
<tp:taxon-treatment xmlns:tp="http://www.plazi.org/taxpub"><tp:treatment-meta><mixed-citation publication-type="journal"><person-group><name><surname>Dostal</surname><given-names>Alexander</given-names></name></person-group><article-title>Taxonomic remarks about 
                    <italic>Semiclivina</italic> (Kult, 1947) new status, with description of 
                    <italic>Uroclivina</italic> subgen. n., and of two new species from South America (Coleoptera, Carabidae, Scaritinae, Clivinini)</article-title><source>Zookeys</source><day>3</day><month>10</month><year>2011</year><volume>2011</volume><issue>132</issue><fpage>33</fpage><lpage>50</lpage><pub-id pub-id-type="doi">10.3897/zookeys.132.1508</pub-id></mixed-citation></tp:treatment-meta><tp:nomenclature><tp:taxon-name>
                            <tp:taxon-name-part taxon-name-part-type="genus">Semiclivina</tp:taxon-name-part>
                            <tp:taxon-name-part taxon-name-part-type="subgenus"> (Uroclivina) </tp:taxon-name-part>
                            <tp:taxon-name-part taxon-name-part-type="species">urophthalmoides</tp:taxon-name-part>
                            <object-id xmlns:xlink="http://www.w3.org/1999/xlink" xlink:type="simple">http://species-id.net/wiki/Semiclivina_(Uroclivina)_urophthalmoides</object-id>
                        </tp:taxon-name><tp:taxon-authority>(Kult, 1947)</tp:taxon-authority><tp:nomenclature-citation-list><tp:nomenclature-citation><tp:taxon-name>Clivina (Semiclivina) urophthalmoides</tp:taxon-name><comment><xref ref-type="bibr" rid="B5">Kult 1947</xref>: 34 -35; <xref ref-type="bibr" rid="B11">Van Emden 1949</xref>: 861–863; <xref ref-type="bibr" rid="B6">Lorenz 2005</xref>: 145; <xref ref-type="bibr" rid="B3">Bousquet 2009</xref>: 41</comment></tp:nomenclature-citation></tp:nomenclature-citation-list></tp:nomenclature><tp:treatment-sec sec-type="Type locality"><title>Type locality.</title><p>Brazil, Mato Grosso, Corumba</p></tp:treatment-sec><tp:treatment-sec sec-type="Holotype"><title>Holotype.</title><p>original series from the same locality, about 30 specimens, holotype in the author’s collection (collection Kult in CDW), paratypes in the collections of ETHZ, IRSNB, MNHN, ZMHB: <xref ref-type="bibr" rid="B5">Kult 1947</xref>: 35</p></tp:treatment-sec><tp:treatment-sec sec-type="Geographical distribution"><title>Geographical distribution.</title><p>known from type locality only: Brazil, Matto Grosso, Corumba</p></tp:treatment-sec><tp:treatment-sec sec-type="Material examined"><title>Material examined.</title><p>1 ♂, Holotype with red label “TYPE” and a handwritten determination label “<italic><tp:taxon-name>Semiclivina urophthalmoides</tp:taxon-name></italic> KT.” det. K. Kult 1946, Corumba, Matt. Grosso, (CDW)</p></tp:treatment-sec><tp:treatment-sec sec-type="Annotation"><title>Annotation.</title><p>in the collection of Karel Kult this species is represented by the Holotype (see above for details) and 2 males, 1 female, Corumba, Matt. Grosso, with the labels in red “COTYPE”, without determination labels; 3 males, Corumba, Matt. Grosso, one with the handwritten determination label “<italic><tp:taxon-name>Clivina urophthalmoides</tp:taxon-name></italic> m.” det. K. Kult [without year], most likely also Paratypes of <italic>Semiclivina urophthalmoides</italic> (Kult, 1947), but not indicated as such; 2 Ex., Argentine Republic, Villa Ana, F.C.S. Fe, December 1924, K.J. Hayward, Paratype <italic><tp:taxon-name>Clivina marquardti</tp:taxon-name></italic> Van Emden; 1 female, ditto, January 1926; 1 female, ditto, December 1925, at light; 2 Ex. Paraguay, S. Antonio, with a red printed label “Compared with Type, K. Kult, 1950”. It is noticeable, that the individual labeled as Type is much smaller (4.3 mm) than the other ones. This led to the investigation of the other <italic><tp:taxon-name>Semiclivina urophthalmoides</tp:taxon-name></italic> (Kult, 1947) specimens with dissection of genitalia and abdomen. The result of this investigation was that all other specimens mentioned above except the Holotype, are markedly different (see <xref ref-type="fig" rid="F6">Figs. 6a-d</xref>, <xref ref-type="fig" rid="F7">7a-d</xref>) and belong to another species, which is described above as <italic><tp:taxon-name>Semiclivina (Uroclivina) bergeri</tp:taxon-name></italic>. The differentiation of these two species is given in the key.</p></tp:treatment-sec><tp:treatment-sec><!--Section generated to contain objects referenced in tp:taxon-treatment.--><fig id="F6" position="float" orientation="portrait"><label>Figure 6.</label><caption><p>Line drawings of genitalia of <italic><tp:taxon-name>Semiclivina bergeri</tp:taxon-name></italic> sp. n. <bold>a-d</bold> holotype- <bold>a</bold> median lobe, left lateral view <bold>b</bold> median lobe, apical portion, dorsal aspect <bold>c</bold> and <bold>d</bold> left and right paramere, respectively, ventral view <bold>e-f</bold> paratype, ovipositor left stylomere <bold>e</bold> lateral aspect <bold>f</bold> medial aspect. Scale bar = 1 mm.</p></caption><graphic xmlns:xlink="http://www.w3.org/1999/xlink" xlink:href="ZooKeys-132-033-g006.jpg" position="float" orientation="portrait" xlink:type="simple"/></fig><fig id="F7" position="float" orientation="portrait"><label>Figure 7.</label><caption><p>Line drawings of aedeagus of <italic><tp:taxon-name>Semiclivina urophthalmoides</tp:taxon-name></italic> (Kult, 1947), holotype <bold>a</bold> median lobe, left lateral view <bold>b</bold> median lobe, apical portion, dorsal aspect <bold>c</bold> and <bold>d</bold> left and right paramere, respectively, ventral view; Scale bar = 1 mm.</p></caption><graphic xmlns:xlink="http://www.w3.org/1999/xlink" xlink:href="ZooKeys-132-033-g007.jpg" position="float" orientation="portrait" xlink:type="simple"/></fig></tp:treatment-sec><ref-list><ref id="B5"><mixed-citation xmlns:xlink="http://www.w3.org/1999/xlink" xlink:type="simple"><person-group><name name-style="western"><surname>Kult</surname><given-names>K</given-names></name></person-group> (<year>1947</year>)<article-title> Treti studie o strevlicich tribu Clivini (Col.). The 3rd study to the knowledge of tribus Clivinini (Col., Carab.). (18<sup>th</sup> Contribution to the knowledge of Carabidae.) Acta Societatis Entomologicae Cechoslovakiae (Casopis Csl.</article-title><source>Spolecnosti Entomologicke) </source><volume>44</volume>(<issue>1–2</issue>): <fpage>26</fpage>-<lpage>37</lpage>.</mixed-citation></ref><ref id="B11"><mixed-citation xmlns:xlink="http://www.w3.org/1999/xlink" xlink:type="simple"><person-group><name name-style="western"><surname>Van Emden</surname><given-names>FI</given-names></name></person-group> (<year>1949</year>)<article-title> New and little-known neotropical Carabidae.</article-title><source>The Annals and Magazine of Natural History, Zoology, </source><volume>12</volume> (<issue>2</issue>): <fpage>861</fpage>-<lpage>893</lpage>.</mixed-citation></ref><ref id="B6"><mixed-citation xmlns:xlink="http://www.w3.org/1999/xlink" xlink:type="simple"><person-group><name name-style="western"><surname>Lorenz</surname><given-names>W</given-names></name></person-group> (<year>2005</year>)<source> Systematic list of extant ground beetles of the world (Insecta Coleoptera “Geadephaga”: Trachypachidae and Carabidae incl.</source><publisher-name>Paussinae, Cicindelinae, Rhysodinae), Second edition, typeset and printed by the author</publisher-name>, <publisher-loc>Tutzing</publisher-loc>, <lpage>530</lpage> pp.</mixed-citation></ref><ref id="B3"><mixed-citation xmlns:xlink="http://www.w3.org/1999/xlink" xlink:type="simple"><person-group><name name-style="western"><surname>Bousquet</surname><given-names>Y</given-names></name></person-group> (<year>2009</year>)<article-title> Rediscovery of <italic>Clivina morio</italic> Dejaen with the description of <italic>Leucocara</italic>, a subgen. n. of <italic>Clivina</italic> Latreille (Coleoptera, Carabidae, Clivinini).</article-title><source>ZooKeys </source><volume>25</volume>: <fpage>37</fpage>-<lpage>48</lpage>. doi: <ext-link ext-link-type="uri" xlink:href="http://dx.doi.org/10.3897/zookeys.25.276" xlink:type="simple">10.3897/zookeys.25.276</ext-link></mixed-citation></ref></ref-list></tp:taxon-treatment>
