# Supplementary material for: Taxonomic remarks about Semiclivina (Kult, 1947) new status, with description of Uroclivina subgen. n., and of two new species from South America (Coleoptera, Carabidae, Scaritinae, Clivinini)
Source: Zookeys. 2011 Oct 3;(132):33–50. doi: 10.3897/zookeys.132.1508 (PMC3208432; doi:10.3897/zookeys.132.1508)
Supplement: XML Treatment for Semiclivina (Uroclivina) oxyomma [file zookeys.132.1508-treatment7.xml]

<!DOCTYPE tp:taxon-treatment
  PUBLIC "-//TaxonX//DTD Taxonomic Treatment Publishing DTD v0 20100105//EN" "tax-treatment-NSO.dtd">
<tp:taxon-treatment xmlns:tp="http://www.plazi.org/taxpub"><tp:treatment-meta><mixed-citation publication-type="journal"><person-group><name><surname>Dostal</surname><given-names>Alexander</given-names></name></person-group><article-title>Taxonomic remarks about 
                    <italic>Semiclivina</italic> (Kult, 1947) new status, with description of 
                    <italic>Uroclivina</italic> subgen. n., and of two new species from South America (Coleoptera, Carabidae, Scaritinae, Clivinini)</article-title><source>Zookeys</source><day>3</day><month>10</month><year>2011</year><volume>2011</volume><issue>132</issue><fpage>33</fpage><lpage>50</lpage><pub-id pub-id-type="doi">10.3897/zookeys.132.1508</pub-id></mixed-citation></tp:treatment-meta><tp:nomenclature><tp:taxon-name>
                            <tp:taxon-name-part taxon-name-part-type="genus">Semiclivina</tp:taxon-name-part>
                            <tp:taxon-name-part taxon-name-part-type="subgenus"> (Uroclivina) </tp:taxon-name-part>
                            <tp:taxon-name-part taxon-name-part-type="species">oxyomma</tp:taxon-name-part>
                            <object-id xmlns:xlink="http://www.w3.org/1999/xlink" xlink:type="simple">http://species-id.net/wiki/Semiclivina_(Uroclivina)_oxyomma</object-id>
                        </tp:taxon-name><tp:taxon-authority>(Putzeys, 1868)</tp:taxon-authority><xref ref-type="fig" rid="F4">Fig. 4c</xref><tp:nomenclature-citation-list><tp:nomenclature-citation><tp:taxon-name>Clivina oxyomma</tp:taxon-name><comment><xref ref-type="bibr" rid="B10">Putzeys 1868</xref>: 10; <xref ref-type="bibr" rid="B4">Csiki 1927</xref>: 509; <xref ref-type="bibr" rid="B11">Van Emden 1949</xref>: 862–863</comment></tp:nomenclature-citation><tp:nomenclature-citation><tp:taxon-name>Clivina (Semiclivina) oxyomma</tp:taxon-name><comment> Putzeys, 1868: <xref ref-type="bibr" rid="B5">Kult 1947</xref>: 35, <xref ref-type="bibr" rid="B3">Bousquet 2009</xref>: 41</comment></tp:nomenclature-citation></tp:nomenclature-citation-list></tp:nomenclature><tp:treatment-sec sec-type="Type locality"><title>Type locality.</title><p>Brazil: Bahia</p></tp:treatment-sec><tp:treatment-sec sec-type="Holotype"><title>Holotype.</title><p>1 Ex. Coll de Castelnau (MNHN): <xref ref-type="bibr" rid="B10">Putzeys 1868</xref>: 10</p></tp:treatment-sec><tp:treatment-sec sec-type="Geographical distribution"><title>Geographical distribution.</title><p>Brazil: Bahia</p></tp:treatment-sec><tp:treatment-sec sec-type="Material examined"><title>Material examined.</title><p>1 ♀, Brazil: Tapajos, (CDW).</p></tp:treatment-sec><tp:treatment-sec sec-type="Annotation:"><title>Annotation:</title><p>Van Emden 1947: 862–863 examined type material of <italic><tp:taxon-name>Clivina oxyomma</tp:taxon-name></italic> Putzeys, 1868, the specimen represented in Kult’s collection fits well Van Emden’s interpretation of this species and the short description of Putzeys (1868: 10).</p></tp:treatment-sec><tp:treatment-sec><!--Section generated to contain objects referenced in tp:taxon-treatment.--><fig id="F4" position="float" orientation="portrait"><label>Figure 4.</label><caption><p>Photograph of abdominal sterna IV-VII, ventral view, of <bold>a</bold> <italic><tp:taxon-name>Semiclivina bergeri</tp:taxon-name></italic>, sp. n., Holotype <bold>b</bold> <italic><tp:taxon-name>Semiclivina schmidi</tp:taxon-name></italic> sp. n., Holotype <bold>c</bold> <italic><tp:taxon-name>Semiclivina oxyomma</tp:taxon-name></italic> (Putzeys) <bold>d</bold> <italic><tp:taxon-name>Semiclivina urophthalma</tp:taxon-name></italic>(Putzeys); Scale bars: 0,5 mm.</p></caption><graphic xmlns:xlink="http://www.w3.org/1999/xlink" xlink:href="ZooKeys-132-033-g004.jpg" position="float" orientation="portrait" xlink:type="simple"/></fig></tp:treatment-sec><ref-list><ref id="B10"><mixed-citation xmlns:xlink="http://www.w3.org/1999/xlink" xlink:type="simple"><person-group><name name-style="western"><surname>Putzeys</surname><given-names>JA</given-names></name></person-group> (<year>1868</year>)<article-title> Supplement a la Révision Générale des Clivinides.</article-title><source>Annales de la Société Entomologique de Belgique </source><volume>11</volume>: <fpage>7</fpage>-<lpage>22</lpage>, Pl. 1.</mixed-citation></ref><ref id="B4"><mixed-citation xmlns:xlink="http://www.w3.org/1999/xlink" xlink:type="simple"><person-group><name name-style="western"><surname>Csiki</surname><given-names>E</given-names></name></person-group> (<year>1927</year>)<article-title> Carabidae: Carabinae I. Scaritini.</article-title> In: <person-group><name name-style="western"><surname>Junk</surname><given-names>W</given-names></name><name name-style="western"><surname>Schenkling</surname><given-names>S</given-names></name></person-group> (<role>Eds</role>). <issue-title>: Coleopterorum Catalogus; W.</issue-title><source>Junk, Berlin, </source><volume>92</volume>: <fpage>443</fpage>–<lpage>553</lpage>.</mixed-citation></ref><ref id="B11"><mixed-citation xmlns:xlink="http://www.w3.org/1999/xlink" xlink:type="simple"><person-group><name name-style="western"><surname>Van Emden</surname><given-names>FI</given-names></name></person-group> (<year>1949</year>)<article-title> New and little-known neotropical Carabidae.</article-title><source>The Annals and Magazine of Natural History, Zoology, </source><volume>12</volume> (<issue>2</issue>): <fpage>861</fpage>-<lpage>893</lpage>.</mixed-citation></ref><ref id="B5"><mixed-citation xmlns:xlink="http://www.w3.org/1999/xlink" xlink:type="simple"><person-group><name name-style="western"><surname>Kult</surname><given-names>K</given-names></name></person-group> (<year>1947</year>)<article-title> Treti studie o strevlicich tribu Clivini (Col.). The 3rd study to the knowledge of tribus Clivinini (Col., Carab.). (18<sup>th</sup> Contribution to the knowledge of Carabidae.) Acta Societatis Entomologicae Cechoslovakiae (Casopis Csl.</article-title><source>Spolecnosti Entomologicke) </source><volume>44</volume>(<issue>1–2</issue>): <fpage>26</fpage>-<lpage>37</lpage>.</mixed-citation></ref><ref id="B3"><mixed-citation xmlns:xlink="http://www.w3.org/1999/xlink" xlink:type="simple"><person-group><name name-style="western"><surname>Bousquet</surname><given-names>Y</given-names></name></person-group> (<year>2009</year>)<article-title> Rediscovery of <italic>Clivina morio</italic> Dejaen with the description of <italic>Leucocara</italic>, a subgen. n. of <italic>Clivina</italic> Latreille (Coleoptera, Carabidae, Clivinini).</article-title><source>ZooKeys </source><volume>25</volume>: <fpage>37</fpage>-<lpage>48</lpage>. doi: <ext-link ext-link-type="uri" xlink:href="http://dx.doi.org/10.3897/zookeys.25.276" xlink:type="simple">10.3897/zookeys.25.276</ext-link></mixed-citation></ref></ref-list></tp:taxon-treatment>
